# Supplementary material for: Improved blood velocity measurements with a hybrid image filtering and iterative Radon transform algorithm
Source: Front Neurosci. 2013 Jun 18;7:106. doi: 10.3389/fnins.2013.00106 (PMC3684769; doi:10.3389/fnins.2013.00106)
Supplement: Supplementary file 1 [file DataSheet1.ZIP]

Archive with 5 entries (5 files):
- hybridvelexec_01.png
- hybridvelexec.html
- hybridvelexec.png
- hybridvel.m
- fig9im.tif
